# Supplementary material for: Primate social group sizes exhibit a regular scaling pattern with natural attractors
Source: Biol Lett. 2018 Jan 17;14(1):20170490. doi: 10.1098/rsbl.2017.0490 (PMC5803586; doi:10.1098/rsbl.2017.0490)
Supplement: ESM Dataset S1: Group Size Data [file rsbl20170490supp2.xlsx]

## Sheet: Recovered_Sheet1
			Primate Social Group Sizes Exhibit a Regular Scaling Pattern with Natural Attractors
			R.I.M. Dunbar, Padraig Mac Carron and Susanne Shultz
			TABLE S1. GROUP SIZE DATA
Species	Mean	Mean number	Source			Genus	Mean group	Mean number
	group size	of females					size	of females
		per group*						per group
HAPLORHINI						HAPLORHINI
Alouatta belzebul	7.2	1.1	Campbell et al. (2007)			Alouatta	8.783	2.967
Alouatta caraya	10.1	3.2	Campbell et al. (2007)			Aotus	3.414	1
Alouatta guariba	6.5	2.2	Campbell et al. (2007)			Ateles	19.85	10.033
Alouatta palliata	14.9	6.8	Campbell et al. (2007)			Brachyteles	29.6	9.3
Alouatta pigra	6.2	2.1	Campbell et al. (2007)			Cacajao	29.1	16
Alouatta seniculus	7.8	2.4	Campbell et al. (2007)			Callibella	7
Aotus azarai	3.2	1	Campbell et al. (2007)			Callicebus	3.03	1
Aotus brumbacki	3	1	Campbell et al. (2007)			Callimico	8	2
Aotus lemurinus	3.5		Campbell et al. (2007)			Callithrix	7.671	2.333
Aotus nancymaae	3.9	1	Campbell et al. (2007)			Cebuella	4	1.5
Aotus nigriceps	4.1	1	Campbell et al. (2007)			Cebus	18.8	5.7
Aotus trivirgatus	2.9	1	Campbell et al. (2007)			Cercocebus	20.033
Aotus vociferans	3.3	1	Campbell et al. (2007)			Cercopithecus	17.11	9.5
Ateles belzebuth	25.4	10.1	Campbell et al. (2007)			Chiropotes	16.9	9
Ateles fusciceps	5		Campbell et al. (2007)			Chlorocebus	30.75	6
Ateles geoffroyi	31	12	Campbell et al. (2007)			Colobus	11.4	3
Ateles paniscus	18	8	Campbell et al. (2007)			Erythrocebus	34.8	14
Brachyteles arachnoides	11.1	3.5	Campbell et al. (2007)			Gorilla	14.833	4.533
Brachyteles hypoxanthus	48.1	15.1	Campbell et al. (2007)			Hylobates	4	1
Cacajao calvus	33.2	16	Campbell et al. (2007)			Lagothrix	30.575	10.05
Cacajao melanocephalus	25		Campbell et al. (2007)			Leontopithecus	5.5	1.5
Callibella humilis	7		Campbell et al. (2007)			Lophocebus	12.85	7
Callicebus brunneus	2.9	1	Campbell et al. (2007)			Macaca	28.71	11.667
Callicebus caligatus	2.2		Campbell et al. (2007)			Mico	10	2.5
Callicebus cinerascens	1.67		Campbell et al. (2007)			Miopithecus	64	27
Callicebus cupreus	3.4		Campbell et al. (2007)			Nasalis	12.7	5.4
Callicebus donacophilus	2		Campbell et al. (2007)			Nomascus	4	1
Callicebus moloch	3.5	1	Campbell et al. (2007)			Oreonax	9
Callicebus ornatus	3.2	1	Campbell et al. (2007)			Pan	44.4	18.4
Callicebus personatus	4	1	Campbell et al. (2007)			Papio	59.22	12.6
Callicebus torquatus	4.4	1	Campbell et al. (2007)			Pithecia	4.267	1.433
Callimico goeldii	8	2	Campbell et al. (2007)			Piliocolobus	37.7	15.02
Callithrix aurita	7.5	2.5	Campbell et al. (2007)			Pongo	14	6
Callithrix flaviceps	12.5	3.5	Campbell et al. (2007)			Presbytis	9.114	3.517
Callithrix geoffroyi	5	1	Campbell et al. (2007)			Procolobus	14.767	6.3
Callithrix jacchus	9.5	4	Campbell et al. (2007)			Pygathrix	9
Callithrix kuhlii	5	1	Campbell et al. (2007)			Rhinopithecus	12	3.95
Callithrix penicillata	8	2	Campbell et al. (2007)			Saguinus	5.886	1.25
Cebuella pygmaea	4	1.5	Campbell et al. (2007)			Saimiri	21.933	7.9
Cebus albifrons	19.8	7.3	Campbell et al. (2007)			Semnopithecus	23.65	11.3
Cebus apella	18	4.4	Campbell et al. (2007)			Simias	4.5	1.8
Cebus capucinus	16.4	5	Campbell et al. (2007)			Symphalangus	4	1
Cebus olivaceus	21	6.1	Campbell et al. (2007)			Tarsius	2.25
Cercocebus agilis	15		Smuts et al. (1987)			Theropithecus	29.5	10
Cercocebus galeritus	18.3		Smuts et al. (1987)			Trachypithecus	14.825	5.817
Cercocebus torquatus	26.8		Smuts et al. (1987)
Cercopithecus ascanius	31.3	9.5	Campbell et al. (2007)
Cercopithecus campbelli	9.6		Campbell et al. (2007)			STREPSIRRHINI
Cercopithecus cephus	6		Campbell et al. (2007)			Allocebus	2.5	1
Cercopithecus diana	23.5		Campbell et al. (2007)			Arctocebus	1.4	1
Cercopithecus lhoesti	29		Campbell et al. (2007)			Avahi	2.5	1
Cercopithecus mitis	20.7		Campbell et al. (2007)			Cheirogaleus	1.75	1.3
Cercopithecus mona	21.5		Campbell et al. (2007)			Daubentonia	1	1
Cercopithecus neglectus	3.5		Campbell et al. (2007)			Eulemur	6.22	2.26
Cercopithecus nictitans	13		Gautier & Gautier-Hion (1974) and Gautier-Hion et al. (1983)			Euoticus	2.5
Cercopithecus pogonias	13		Gautier & Gautier-Hion (1974) and Gautier-Hion et al. (1983)			Galago	3	1
Chiropotes albinasus	13.4	9	Campbell et al. (2007)			Galagoides	3.1	1.25
Chiropotes satanas	20.4	9	Campbell et al. (2007)			Hapalemur	4.533	1
Chlorocebus aethiops	21	6	Campbell et al. (2007)			Indri	3.1	1
Chlorocebus pygerythrus	40.5		Campbell et al. (2007)			Lemur	16.5	5.7
Colobus angolensis	9	4.3	Campbell et al. (2007)			Lepilemur	1.5	1
Colobus guereza	9.3	2.9	Campbell et al. (2007)			Loris	2.5	1
Colobus polykomos	13.6	2.3	Campbell et al. (2007)			Microcebus	2.3
Colobus satanas	13.7	2.5	Campbell et al. (2007)			Mirza	1.5	1
Erythrocebus patas	34.8	14	Campbell et al. (2007)			Nycticebus	2	1
Gorilla gorilla	13.5	4.3	Doran & MacNeilage (1998)			Otolemur	2.4	1
Gorilla graureri	21.8	7.3	Doran & MacNeilage (1998)			Perodicticus	2	1
Gorilla beringei	9.2	2	Doran & MacNeilage (1998)			Phaner	2	1
Hoolock hoolock	4	1	Smuts et al. (1987)			Propithecus	5.367	2.4
Hylobates agilis	4.1	1	Dunbar et al. (2018)			Sciurocheirus	2.5	1
Hylobates klossii	3.6	1	Dunbar et al. (2018)			Varecia	6
Hylobates lar	4.5	1	Dunbar et al. (2018)
Hylobates moloch	3.3	1	Dunbar et al. (2018)
Hylobates muelleri	3.4	1	Dunbar et al. (2018)
Hylobates pileatus	3.6	1	Dunbar et al. (2018)
Lagothrix cana	46.5	13	Campbell et al. (2007)
Lagothrix lagotricha	31.8	11.2	Campbell et al. (2007)
Lagothrix lugens	21	6.5	Campbell et al. (2007)
Lagothrix poeppigii	23	9.5	Campbell et al. (2007)
Leontopithecus caissara	5.5	1	Campbell et al. (2007)
Leotopithecus chrysomelas	6.5	2	Campbell et al. (2007)
Leontopithecus chrysopygus	4.5	1.5	Campbell et al. (2007)
Leontopithecus rosalia	6.5	2	Campbell et al. (2007)
Lophocebus albigena	16.2	7	Campbell et al. (2007)
Lophocebus aterrimus	9.5		Campbell et al. (2007)
Macaca arctoides	13.8		Smuts et al. (1987)
Macaca fascicularis	27	8.7	Smuts et al. (1987)
Macaca fuscata	45.5	24	Smuts et al. (1987)
Macaca mulatta	35.3	14.3	Smuts et al. (1987)
Macaca nemestrina	18.3		Smuts et al. (1987)
Macaca nigra	47		Smuts et al. (1987)
Macaca radiata	34.5		Smuts et al. (1987)
Macaca silenus	19	7.8	Smuts et al. (1987)
Macaca sinica	24.8	6.2	Smuts et al. (1987)
Macaca sylvanus	21.9	9	Smuts et al. (1987)
Mandrillus leucophaeus			Grouping patterns
Mandrillus sphinx			too indeterminate
Mico argentatus	8	1.5	Campbell et al. (2007)
Mico intermedius	12	3.5	Campbell et al. (2007)
Miopithecus talapoin	64	27	Campbell et al. (2007)
Nasalis larvatus	12.7	5.4	Campbell et al. (2007)
Nomascus concolor	5.7	1	Dunbar et al. (2018)
Nomascus leucogenys	3.9	1	Dunbar et al. (2018)
Oreonax flavicauda	9		Campbell et al. (2007)
Pan paniscus	46.5		Lehmann et al. (2007)
Pan troglodytes	42.3	18.4	Lehmann et al. (2007)
Papio anubis	39.9	11.4	Bettridge et al. (2010)
Papio cynocephalus	51.7	12.6	Bettridge et al. (2010)
Papio hamadryas	82.5		Bettridge et al. (2010)
Papio papio	91.6		Bettridge et al. (2010)
Papio ursinus	30.4	13.8	Bettridge et al. (2010)
Piliocolobus badius	34.1	13.2	Campbell et al. (2007)
Piliocolobus kirkii	34.2	13.5	Campbell et al. (2007)
Piliocolobus pennantii	46	26	Campbell et al. (2007)
Piliocolobus rufomitratus	11.2	5.6	Campbell et al. (2007)
Piliocolobus tephrosceles	63	16.8	Campbell et al. (2007)
Pithecia albicans	4.6	1	Campbell et al. (2007)
Pithesia hirsuta	3.8	1.5	Campbell et al. (2007)
Pithecia pithecia	4.4	1.8	Campbell et al. (2007)
Pongo pygmaeus	14	6	Campbell et al. (2007)
Presbytis femoralis	11	5.1	Campbell et al. (2007)
Presbytis comata	8	3	Campbell et al. (2007)
Presbytis hosei			Campbell et al. (2007)
Presbytis melalophos	12.8		Campbell et al. (2007)
Presbytis potenziani	3	1	Campbell et al. (2007)
Presbytis rubicunda	6	2	Campbell et al. (2007)
Presbytis siamensis	15	6.5	Campbell et al. (2007)
Presbytis thomasi	8	3.5	Campbell et al. (2007)
Procolobus foai	11.7		Campbell et al. (2007)
Procolobus gordonorum	24.8	9.3	Campbell et al. (2007)
Procolobus verus	7.8	3.3	Campbell et al. (2007)
Pygathrix nemaeus	9	2.3	Campbell et al. (2007)
Rhinopithecus avunculus	15		Campbell et al. (2007)
Rhinopithecus bieti	15	5.7	Campbell et al. (2007)
Rhinopithecus brelichi	6	2.2	Campbell et al. (2007)
Rhinopithecus roxellana	12		Campbell et al. (2007)
Saguinus fuscicollis	7.5	1.5	Campbell et al. (2007)
Saguinus geoffroyi	5.2		Campbell et al. (2007)
Saguinus imperator		1	Campbell et al. (2007)
Saguinus midas	4	1	Campbell et al. (2007)
Saguinus mystax	7	1.5	Campbell et al. (2007)
Saguinus niger	6	1	Campbell et al. (2007)
Saguinus oedipus	6		Campbell et al. (2007)
Saguinus tripartitus	5.5	1.5	Campbell et al. (2007)
Saimiri boliviensis	54		Campbell et al. (2007)
Saimiri oerstedii	18.8		Campbell et al. (2007)
Saimiri sciureus	23	7.9	Campbell et al. (2007)
Semnopithecus entellus	29.3	11.3	Campbell et al. (2007)
Semnopithecus ajax	18		Campbell et al. (2007)
Semnopithecus priam			Campbell et al. (2007)
Semnopithecus schistaceus			Campbell et al. (2007)
Simias concolor	4.5	1.8	Campbell et al. (2007)
Symphalangus syndactylus	3.8	1	Dunbar et al. (2018)
Tarsius bancanus	2	1	Campbell et al. (2007)
Tarsius dianae	2	1	Campbell et al. (2007)
Tarsius spectrum	3	1	Campbell et al. (2007)
Tarsius syrichta	2	1	Campbell et al. (2007)
Theropithecus gelada	29.5	10	MacCarron & Dunbar (2016)
Trachypithecus auratus	14	7.1	Campbell et al. (2007)
Trachypthecus cristatus	35	12	Campbell et al. (2007)
Trachypithecus geei	8.8	3.5	Campbell et al. (2007)
Trachypithecus johnii	13	2.5	Campbell et al. (2007)
Trachypithecus obscurus	17	6	Campbell et al. (2007)
Trachypithecus phayrei	8.8		Campbell et al. (2007)
Trachypithecus pileatus	9	3.8	Campbell et al. (2007)
Trachypithecus vetulus	13		Campbell et al. (2007)
STREPSIRRHINI
Allocebus trichotis	2.5	1	Campbell et al. (2007)	All lemurine data are
Arctocebus aureus	1.5	1	Campbell et al. (2007)	supplemented by
Arctocebus calabarensis	1.3	1	Campbell et al. (2007)	Kappeler (1997)
Avahi laniger	2.5	1	Campbell et al. (2007)
Avahi occidentalis	2.5	1	Campbell et al. (2007)
Avahi unicolor	2.5	1	Campbell et al. (2007)
Cheirogaleus major	1.4		Kappeler & Heyman (1998)
Cheirogaleus medius	2.1	1.3	Kappeler & Heyman (1998)
Daubentonia	1	1	Campbell et al. (2007)
Eulemur coronatus	6.6	2.6	Campbell et al. (2007)
Euoticus elegantulus	2.5		Campbell et al. (2007)
Eulemur fulvus	9.6	3.5	Campbell et al. (2007)
Eulemur macaco	8.4	2.7	Campbell et al. (2007)
Eulemur mongoz	3.5	1.5	Campbell et al. (2007)
Eulemur rubriventer	3	1	Campbell et al. (2007)
Galago granti	4.5		Campbell et al. (2007)
Galago moholi	2	1	Campbell et al. (2007)
Galago senegalensis	2.5		Campbell et al. (2007)
Galagoides cocos	3	1.5	Campbell et al. (2007)
Galagoides demidovii	2.8	1	Campbell et al. (2007)
Galagoides zanzibaricus	3.5		Campbell et al. (2007)
Hapalemur aureus	3		Campbell et al. (2007)
Hapalemur griseus	2.6	1	Campbell et al. (2007)
Hapalemur simus	8		Campbell et al. (2007)
Indri indri	3.1	1	Kappeler & Heyman (1998)
Lemur catta	16.5	5.7	Campbell et al. (2007)
Lepilemur dorsalis	1	1	Campbell et al. (2007)
Lepilemur edwardsi	2	1	Campbell et al. (2007)
Lepilemur leucopus	2	1	Campbell et al. (2007)
Lepilemur mustelinus	1	1	Campbell et al. (2007)
Lepilemur ruficaudatus	2	1	Campbell et al. (2007)
Lepilemur septentrionalis	1	1	Campbell et al. (2007)
Loris tardigradus	2.5	1	Campbell et al. (2007)
Mirza coquereli	1.5	1	Campbell et al. (2007)
Microcebus murinus			Kappeler & Heyman (1998)
Microcebus ravelobensis			Campbell et al. (2007)
Microcebus rufus	2.3		Campbell et al. (2007)
Nycticebus coucang	2	1	Campbell et al. (2007)
Otolemur crassicaudatus	2.4	1	Campbell et al. (2007)
Otolemur garnettii		1	Campbell et al. (2007)
Perodicticus potto	2	1	Campbell et al. (2007)
Phaner furcifer	2	1	Campbell et al. (2007)
Propithecus diadema	4.6		Campbell et al. (2007)
Propithecus tattersalli	5		Campbell et al. (2007)
Propithecus verreauxi	6.5	2.4	Campbell et al. (2007)
Sciurocheirus alleni	2.5	1	Campbell et al. (2007)
Sciurocheirus gabonensis		1	Campbell et al. (2007)
Varecia varecia	6		Campbell et al. (2007)
* Subject to a minimum fo N=3 groups
REFERENCES
Bettridge et al. (2010). Ecological Modelling 221: 777-790.
Campbell. et al. (2007). Primates in Perspective. Chicago University Press
Doran & MacNeilage (1998). Evolutionary Anthropology 6: 120-131.
Dunbar et al. (2018). A time budgets model of gibbon socioexology (MS submitted)
Gautier-Hion & Gautier (1974). Folia Primatologica 22:134–177.
Gautier-Hion et al. (1983). Behavioral Ecology and Sociobiology 12: 325-335.
Jiang et al. (1999) Primates 40: 607-611.
Kappeler, P. (1997). Biological Reviews 72: 111-151.
Kappeler, P.M. & Heymann, E.W. (1998). Biological Journal of the Linnean Society 59: 297-326.
Kim et al. (2012). American Journal of Primatology 74: 1154-1167.
Lehmann et al. (2007). Evolutionary Ecology 21: 613-634.
MacCarron & Dunbar (2016). Animal Behaviour 114: 119-128.
Smuts et al. (1987). Primate Societies. Chicago University Press.
