# Supplementary material for: Primate social group sizes exhibit a regular scaling pattern with natural attractors
Source: Biol Lett. 2018 Jan 17;14(1):20170490. doi: 10.1098/rsbl.2017.0490 (PMC5803586; doi:10.1098/rsbl.2017.0490)
Supplement: ESM Dataset S2: Clustering Data [file rsbl20170490supp3.xlsx]

## Sheet: species_groups_with_clusters.cs
			Primate Social Group Sizes Exhibit a Regular Scaling Pattern with Natural Attractors
			R.I.M. Dunbar, Padraig Mac Carron and Susanne Shultz
			TABLE S2. CLUSTER ALLOCATIONS
	Group size	Rate change	Mean
	Cluster	cluster	Group size
Loris_tardigradus	1	1	2.5
Perodicticus_potto	1	1	2
Arctocebus_calabarensis	1	1	1.3
Arctocebus_aureus	1	1	1.5
Galagoides_demidoff	1	1	2.8
Galagoides_zanzibaricus	1	1	3.5		Species ranked in same order as Fig. 2
Galago_granti	1	1	4.5
Euoticus_elegantulus	1	1	2.5
Galago_senegalensis	1	1	2.5
Galago_moholi	1	1	2
Daubentonia_madagascariensis	1	1	1
Varecia_variegata	1	1	6
Lemur_catta	2	1	16.5
Hapalemur_simus	1	1	8
Hapalemur_griseus	1	1	2.6
Hapalemur_aureus	1	1	3
Eulemur_coronatus	1	1	6.6
Eulemur_macaco_macaco	1	1	8.4
Eulemur_mongoz	1	1	3.5
Eulemur_rubriventer	1	1	3
Eulemur_fulvus_fulvus	1	1	9.6
Indri_indri	1	1	3.1
Propithecus_diadema	1	1	4.6
Propithecus_verreauxi	1	1	6.5
Propithecus_tattersalli	1	1	5
Avahi_laniger	1	1	2.5
Avahi_unicolor	1	1	2.5
Avahi_occidentalis	1	1	2.5
Cheirogaleus_medius	1	1	2.1
Cheirogaleus_major	1	1	1.4
Mirza_coquereli	1	1	1.5
Allocebus_trichotis	1	1	2.5
Phaner_furcifer	1	1	2
Lepilemur_mustelinus	1	1	1
Lepilemur_septentrionalis	1	1	1
Lepilemur_dorsalis	1	1	1
Lepilemur_leucopus	1	1	2
Lepilemur_ruficaudatus	1	1	2
Lepilemur_edwardsi	1	1	2
Tarsius_bancanus	1	1	2
Tarsius_syrichta	1	1	2
Callicebus_torquatus	1	1	4.4
Callicebus_personatus	1	1	4
Callicebus_moloch	1	1	3.5
Callicebus_donacophilus	1	2	2.1
Pithecia_pithecia	1	1	3.8
Chiropotes_satanas	2	1	20.4
Cacajao_melanocephalus	2	1	25.1
Cacajao_calvus	3	2	33.2
Lagothrix_lagotricha	3	2	31.8
Brachyteles_arachnoides	2	2	11.1
Ateles_paniscus	2	2	18.1
Ateles_belzebuth	2	2	25.4
Ateles_geoffroyi	3	2	31.2
Ateles_fusciceps	1	2	5
Alouatta_guariba	1	1	6.5
Alouatta_seniculus	1	1	7.8
Alouatta_caraya	1	1	10.1
Alouatta_belzebul	1	1	7.2
Alouatta_pigra	1	1	6.2
Alouatta_palliata	2	1	14.9
Saimiri_boliviensis	4	3	54.3
Saimiri_sciureus	2	2	23.1
Saimiri_oerstedii	2	2	18.8
Cebus_apella	2	1	18.1
Cebus_capucinus	2	1	16.4
Cebus_olivaceus	2	1	21.1
Cebus_albifrons	2	1	19.8
Aotus_trivirgatus	1	1	2.9
Aotus_lemurinus	1	1	3.5
Aotus_nigriceps	1	1	4.1
Aotus_azarai	1	1	3.2
Aotus_nancymaae	1	1	3.9
Aotus_vociferans	1	1	3.3
Aotus_brumbacki	1	1	3
Saguinus_tripartitus	1	1	5.5
Saguinus_fuscicollis	1	1	7.5
Saguinus_mystax	1	1	7
Saguinus_oedipus	1	1	6
Saguinus_geoffroyi	1	1	5.2
Saguinus_niger	1	1	6
Saguinus_midas	1	1	4
Leontopithecus_chrysomelas	1	1	6.5
Leontopithecus_rosalia	1	1	6.5
Leontopithecus_chrysopygus	1	1	4.5
Callimico_goeldii	1	1	8
Callithrix_pygmaea	1	1	4
Callithrix_argentata	1	1	8
Callithrix_aurita	1	1	7.5
Callithrix_geoffroyi	1	1	5
Callithrix_jacchus	1	1	9.5
Callithrix_penicillata	1	1	8
Callithrix_kuhli	1	1	5
Pongo_pygmaeus	2	1	14
Pan_troglodytes	3	2	42.3
Pan_paniscus	3	2	46.5
Gorilla_gorilla	2	1	13.5
Gorilla_beringei	1	1	9.2
Bunopithecus_hoolock	1	1	3.1
Nomscus leucogenys	1	1	3.9
Nomascus_concolor	1	1	5.7
Symphalangus_syndactylus	1	1	3.8
Hylobates_pileatus	1	1	3.6
Hylobates_lar	1	1	4.5
Hylobates_muelleri	1	1	3.4
Hylobates_moloch	1	1	3.3
Hylobates_klossii	1	1	3.6
Hylobates_agilis	1	1	4.1
Colobus_satanas	2	1	13.7
Colobus_angolensis	1	1	9
Colobus_polykomos	2	1	13.6
Colobus_guereza	1	1	9.3
Procolobus_verus	1	1	7.8
Piliocolobus_badius	3	2	34.1
Piliocolobus_pennantii	3	3	46
Piliocolobus_kirkii	3	3	34.2
Piliocolobus_tephrosceles	3	4	63
Piliocolobus_rufomitratus	2	4	11.2
Presbytis_melalophos	2	1	12.8
Presbytis_comata	1	1	8
Pygathrix_nemaeus	1	1	9
Nasalis_larvatus	2	1	12.7
Rhinopithecus_bieti	2	1	15
Rhinopithecus_brelichi	1	1	6
Rhinopithecus_roxellana	2	1	12
Rhinopithecus_avunculus	2	1	15
Trachypithecus_phayrei	1	1	8.8
Trachypithecus_obscurus	2	1	17
Trachypithecus_cristatus	3	1	35
Trachypithecus_auratus	2	1	14
Trachypithecus_johnii	2	1	13
Semnopithecus_entellus	3	1	29.3
Trachypithecus_vetulus	2	1	13
Trachypithecus_pileatus	1	1	9
Trachypithecus_geei	1	1	8.8
Miopithecus_talapoin	4	2	64
Chlorocebus_pygerythrus	3	2	40.5
Chlorocebus_aethiops	2	2	21
Erythrocebus_patas	3	2	34.8
Cercopithecus_lhoesti	3	2	29
Cercopithecus_cephus	1	2	6
Cercopithecus_ascanius	3	2	31.3
Cercopithecus_nictitans	2	2	13
Cercopithecus_mitis	2	2	20.7
Cercopithecus_neglectus	1	2	3.5
Cercopithecus_diana	2	2	23.5
Cercopithecus_pogonias	2	2	13
Cercopithecus_mona	2	2	21.5
Cercopithecus_campbelli	1	2	9.6
Macaca_sylvanus	2	2	21.9
Macaca_mulatta	3	2	35.3
Macaca_fascicularis	3	2	27
Macaca_fuscata	3	2	45.5
Macaca_nigra	3	2	47
Macaca_silenus	2	2	19
Macaca_nemestrina	2	2	18.3
Macaca_arctoides	2	2	13.8
Macaca_sinica	2	2	24.8
Macaca_radiata	3	2	34.5
Cercocebus_torquatus	3	2	26.8
Cercocebus_galeritus	2	2	18.3
Cercocebus_agilis	2	2	15
Theropithecus_gelada	3	2	29.5
Lophocebus_aterrimus	1	2	9.5
Lophocebus_albigena	2	2	16.2
Papio_ursinus	3	3	30.4
Papio_cynocephalus	4	4	51.7
Papio_papio	4	4	91.6
Papio_hamadryas	4	4	82.5
Papio_anubis	3	4	39.9
